# Supplementary material for: Identification of the Metabolites of Both Formononetin in Rat Hepatic S9 and Ononin in Rat Urine Samples and Preliminary Network Pharmacology Evaluation of Their Main Metabolites
Source: Molecules. 2023 Nov 6;28(21):7451. doi: 10.3390/molecules28217451 (PMC10648658; doi:10.3390/molecules28217451)
Supplement: Supplementary file 1 [file molecules-28-07451-s001.zip]

Archive with 1 entries (1 files):
- molecules-2629400-supplementary.pdf
